# Supplementary material for: Association Between Lipoprotein(a) and Arterial Stiffness in Young Adults with Familial Hypercholesterolemia
Source: J Clin Med. 2025 Feb 27;14(5):1611. doi: 10.3390/jcm14051611 (PMC11901005; doi:10.3390/jcm14051611)
Supplement: Supplementary file 1 [file jcm-14-01611-s001.zip]

Archive with 1 entries (1 files):
- jcm-3402593-supplementary.pdf
